# Supplementary material for: A Closed-Loop Autologous Erythrocyte-Mediated Delivery Platform for Diabetic Nephropathy Therapy
Source: Nanomaterials (Basel). 2022 Oct 11;12(20):3556. doi: 10.3390/nano12203556 (PMC9612375; doi:10.3390/nano12203556)
Supplement: Supplementary file 1 [file nanomaterials-12-03556-s001.zip]

Archive with 1 entries (1 files):
- nanomaterials-1903071-supplementary.pdf
